# Supplementary material for: Carotenoid assembly regulates quinone diffusion and the Roseiflexus castenholzii reaction center-light harvesting complex architecture
Source: eLife. 2023 Sep 22;12:e88951. doi: 10.7554/eLife.88951 (PMC10516601; doi:10.7554/eLife.88951)
Supplement: Figure 1—figure supplement 1—source data 4. [file elife-88951-fig1-figsupp1-data4.zip]

Archive with 2 entries (2 files):
- Figure 1-figure supplement 1-source data 4 with label.tif
- Figure 1-figure supplement 1-source data 4.jpg
